# Supplementary material for: Effect of the oil from the fatty tissues of Crocodylus siamensis on gut microbiome diversity and metabolism in mice
Source: PLoS One. 2023 Jul 28;18(7):e0289073. doi: 10.1371/journal.pone.0289073 (PMC10381048; doi:10.1371/journal.pone.0289073)
Supplement: S1 File — (XLSX) [file pone.0289073.s001.xlsx]

## Sheet: Sheet1
Groups	Sample name	observed_species	shannon	simpson	chao1	ACE	goods_coverage	PD_whole_tree
C	S1	549	5.201	0.936	596.069	606.152	0.999	63.199
C	S2	617	5.627	0.963	689.5	691.309	0.999	74.907
C	S3	437	5.074	0.93	466.296	478.554	0.999	42.709
CO-A	S4	427	5.246	0.95	481.02	477.699	0.999	55.314
CO-A	S5	701	4.732	0.917	772.719	780.653	0.998	145.374
CO-A	S6	699	5.293	0.94	766.982	783.386	0.999	83.013
CO-B	S7	692	5.884	0.969	769.816	776.924	0.999	95.213
CO-B	S8	522	5.066	0.921	583.321	595.505	0.999	59.298
CO-B	S9	685	4.533	0.872	771.132	813.025	0.998	87.667
PO-A	S10	513	4.249	0.807	570.342	577.2	0.999	66.504
PO-A	S11	856	6.376	0.97	901.359	921.26	0.999	83.343
PO-A	S12	857	5.915	0.961	934.681	935.188	0.998	84.079
PO-B	S13	990	5.889	0.957	1583.67	1241.19	0.997	104.322
PO-B	S14	874	5.897	0.962	949.024	961.435	0.998	99.534
