# Supplementary material for: Effect of the oil from the fatty tissues of Crocodylus siamensis on gut microbiome diversity and metabolism in mice
Source: PLoS One. 2023 Jul 28;18(7):e0289073. doi: 10.1371/journal.pone.0289073 (PMC10381048; doi:10.1371/journal.pone.0289073)
Supplement: S2 File — (CSV) [file pone.0289073.s002.csv]

Group	Sample	Axis1	Axis2	Axis3	Axis4	Axis5
C	S1	-12.88659588	-1.402847061	-2.71048068	-9.475323845	-3.360325164
C	S2	-9.271618235	-4.810859704	-5.245953919	-6.532745695	-7.688782064
C	S3	-15.19422282	-2.823701727	1.746119977	-9.187078185	-0.430800931
CO-A	S4	-17.144572	-2.93004551	0.402788088	-11.53048691	-3.395842678
CO-A	S5	-2.572291794	-13.11640652	9.694675259	29.03366281	31.43790496
CO-A	S6	-6.609307849	-3.988998634	-4.494194563	-6.145426495	-5.085185673
CO-B	S7	-8.599100493	-1.917301182	-3.129132147	0.788076944	0.052557341
CO-B	S8	-9.070989678	-3.502195269	1.117520629	-0.356548871	0.084803868
CO-B	S9	-7.053765401	-10.97184012	3.534592778	4.691665538	1.041335317
PO-A	S10	-11.46442986	-6.505228537	5.611632911	1.774941954	-2.579658934
PO-A	S11	3.5048277	44.34568883	-32.99790208	6.25110662	9.934889369
PO-A	S12	16.25401324	35.0816956	40.87884726	-1.074157453	-5.885492933
PO-B	S13	50.35004571	-15.76820973	-4.974049746	-23.5912074	15.93238101
PO-B	S14	29.75800735	-11.68975044	-9.434463774	25.35352098	-30.05778349
